# Supplementary material for: Transcriptomics and metabolomics of engineered Synechococcus elongatus during photomixotrophic growth
Source: Microb Cell Fact. 2022 Mar 5;21:31. doi: 10.1186/s12934-022-01760-1 (PMC8897908; doi:10.1186/s12934-022-01760-1)
Supplement: Supplementary file 2 — Additional file 2. DEGs in YQ2-gal strain during photomixotrophic growth with glucose. [file 12934_2022_1760_MOESM2_ESM.xlsx]

## Sheet: DEGs in YQ2-gal
DEGs in YQ2-gal strain during photomixotrophic growth with glucose.
RefSeq_ID	Locus_tag (gene name)	Product	log2 (YQ2-gal/WT)	p-value	chromosome
Signal transduction
SYNPCC7942_RS12425	Synpcc7942_2445 (sphX)	Phosphate binding protein	3.59602	0	chromosome
SYNPCC7942_RS12420	Synpcc7942_2444 (pstS)	Phosphate binding protein	1.82742	0	chromosome
SYNPCC7942_RS00240	Synpcc7942_0048	pilin polypeptide PilA-like	1.35543	0	chromosome
SYNPCC7942_RS05195	Synpcc7942_1012 (sphR)	two component transcriptional regulator, winged helix family	1.25389	4.80453e-177	chromosome
SYNPCC7942_RS00245	Synpcc7942_0049 (pilA)	pilin polypeptide PilA-like	1.25229	0	chromosome
SYNPCC7942_RS05215	Synpcc7942_1015	methyl-accepting chemotaxis sensory transducer	1.15521	0	chromosome
SYNPCC7942_RS13250	Synpcc7942_2601 (ctaA)	putative cytochrome aa3 controlling protein	-1.20884	0	chromosome
SYNPCC7942_RS04410	Synpcc7942_0855 (pixG)	response regulator receiver domain protein (CheY-like)	-1.06834	0	chromosome
Membrane transport
SYNPCC7942_RS12425	Synpcc7942_2445 (sphX)	Phosphate binding protein	3.59602	0	chromosome
SYNPCC7942_RS12420	Synpcc7942_2444 (pstS)	Phosphate binding protein	1.82742	0	chromosome
SYNPCC7942_RS12410	Synpcc7942_2442 (pstA)	Phosphate transport system permease protein 2	1.02608	0	chromosome
SYNPCC7942_RS11055	Synpcc7942_2175 (idiA)	transport system substrate-binding protein	-1.72752	0	chromosome
SYNPCC7942_RS12655	Synpcc7942_2494 (livM)	putative branched-chain amino acid ABC transporter, permease protein	-1.39234	0	chromosome
SYNPCC7942_RS12650	Synpcc7942_2493 (natA)	ATPase	-1.31464	1.86745e-188	chromosome
SYNPCC7942_RS12660	Synpcc7942_2495 (natD)	integral membrane protein of the ABC-type Nat permease for neutral amino acids NatD	-1.30502	0	chromosome
Energy metabolism
SYNPCC7942_RS13375	Synpcc7942_B2663 (srpH)	putative serine acetyltransferase	-2.28492	0	pANL
SYNPCC7942_RS13380	Synpcc7942_B2664 (srpG)	cysteine synthase	-2.23687	0	pANL
SYNPCC7942_RS08350	Synpcc7942_1637 (psbDII)	photosystem II D2 protein (photosystem q(a) protein)	-1.73786	0	chromosome
SYNPCC7942_RS13250	Synpcc7942_2601 (ctaA)	putative cytochrome aa3 controlling protein	-1.20884	0	chromosome
SYNPCC7942_RS13245	Synpcc7942_2600 (ctaB)	protoheme IX farnesyltransferase	-1.17398	0	chromosome
SYNPCC7942_RS13405	Synpcc7942_B2619	carbonic anhydrase, putative	-1.01159	2.32152e-33	pANL
SYNPCC7942_RS13255	Synpcc7942_2602 (ctaC)	cytochrome c oxidase subunit II	-1.00488	0	chromosome
Amino acid metabolism
SYNPCC7942_RS13375	Synpcc7942_B2663 (srpH)	putative serine acetyltransferase	-2.28492	0	pANL
SYNPCC7942_RS13380	Synpcc7942_B2664 (srpG)	cysteine synthase	-2.23687	0	pANL
SYNPCC7942_RS13410	Synpcc7942_B2620 (srpA)	putative catalase	-1.03284	4.10229e-81	pANL
Carbohydrate metabolism
SYNPCC7942_RS05885	Synpcc7942_1149 (rfbB)	dTDP-glucose 46-dehydratase	1.38505	0	chromosome
SYNPCC7942_RS12135	Synpcc7942_2388 (oxdC)	Oxalate decarboxylase	1.33633	2.98141e-257	chromosome
SYNPCC7942_RS13410	Synpcc7942_B2620 (srpA)	putative catalase	-1.03284	4.10229e-81	pANL
Cellular community - prokaryotes
SYNPCC7942_RS12655	Synpcc7942_2494 (livM)	putative branched-chain amino acid ABC transporter, permease protein	-1.39234	0	chromosome
SYNPCC7942_RS12650	Synpcc7942_2493 (natA)	ATPase	-1.31464	1.86745e-188	chromosome
SYNPCC7942_RS12660	Synpcc7942_2495 (natD)	integral membrane protein of the ABC-type Nat permease for neutral amino acids NatD	-1.30502	0	chromosome
Metabolism of cofactors and vitamins
SYNPCC7942_RS13250	Synpcc7942_2601 (ctaA)	putative cytochrome aa3 controlling protein	-1.20884	0	chromosome
SYNPCC7942_RS13245	Synpcc7942_2600 (ctaB)	protoheme IX farnesyltransferase	-1.17398	0	chromosome
Folding, sorting and degradation
SYNPCC7942_RS03510	Synpcc7942_0685 (groEL)	chaperonin GroEL	1.12109	0	chromosome
Metabolism of other amino acids
SYNPCC7942_RS13365	Synpcc7942_B2661 (anL36)	cysteine desulfurase	-2.29924	0	pANL
Translation
SYNPCC7942_RS08475	Synpcc7942_1662 (cysS)	cysteinyl-tRNA synthetase	1.23998	0	chromosome
Others
SYNPCC7942_RS05880	Synpcc7942_1148	metal dependent phosphohydrolase	1.7622	0	chromosome
SYNPCC7942_RS00235	Synpcc7942_0047	TPR repeat	1.69347	0	chromosome
SYNPCC7942_RS00955	Synpcc7942_0188	diguanylate cyclase/phosphodiesterase (GGDEF &amp; EAL domains) with PAS/PAC sensor(s)	1.55162	0	chromosome
SYNPCC7942_RS11970	Synpcc7942_2356	transcriptional regulator, Crp/Fnr family	1.24428	4.12304e-279	chromosome
SYNPCC7942_RS00075	Synpcc7942_0015	putative hydroxylase	1.19689	5.18108e-241	chromosome
SYNPCC7942_RS00230	Synpcc7942_0046	Methylase involved in ubiquinone/menaquinone biosynthesis-like	1.16407	1.98344e-225	chromosome
SYNPCC7942_RS13190	Synpcc7942_2590 (digC)	pilin-like protein-like	1.08458	7.05499e-102	chromosome
SYNPCC7942_RS06425	Synpcc7942_1254	cyclic nucleotide-binding domain (cNMP-BD) protein	-2.58981	0	chromosome
SYNPCC7942_RS13370	Synpcc7942_B2662 (srpI)	major membrane protein I	-2.35836	0	pANL
SYNPCC7942_RS06430	Synpcc7942_1255	L-cysteine/cystine lyase	-1.76778	0	chromosome
SYNPCC7942_RS11050	Synpcc7942_2174 (idiB)	putative transcriptional regulator, Crp/Fnr family	-1.55591	0	chromosome
SYNPCC7942_RS04825	Synpcc7942_0938	transcriptional regulator, ArsR family	-1.51703	0	chromosome
SYNPCC7942_RS13355	Synpcc7942_B2659 (septT2)	nucleic acid-binding protein,contains PIN domain	-1.33081	1.77057e-104	pANL
SYNPCC7942_RS06215	Synpcc7942_1213	virulence associated protein C	-1.29994	3.87578e-65	chromosome
SYNPCC7942_RS13550	Synpcc7942_B2644 (narL)	response regulator receiver domain protein (CheY-like)	-1.25257	7.74759e-126	pANL
SYNPCC7942_RS13420	Synpcc7942_B2622 (srpC)	probable chromate transport transmembrane protein	-1.22573	1.57625e-82	pANL
SYNPCC7942_RS08195	Synpcc7942_1606	Beta-Ig-H3/fasciclin	-1.21669	0	chromosome
SYNPCC7942_RS13415	Synpcc7942_B2621 (srpB)	Uncharacterized membrane protein-like	-1.21101	7.95714e-70	pANL
SYNPCC7942_RS01175	Synpcc7942_0231	putative acetyltransferase	-1.17533	9.8202e-70	chromosome
SYNPCC7942_RS13565	Synpcc7942_B2647	response regulator receiver domain protein (CheY-like)	-1.10217	1.6292e-171	pANL
SYNPCC7942_RS06185	Synpcc7942_1208	Prevent-host-death protein	-1.09448	1.06286e-78	chromosome
SYNPCC7942_RS06735	Synpcc7942_1317 (mntA)	ATPase	-1.08031	1.66225e-72	chromosome
SYNPCC7942_RS11030	Synpcc7942_2170 (fur2)	putative ferric uptake regulator, FUR family	-1.03717	1.1298e-09	chromosome
Hypothetical Proteins
SYNPCC7942_RS08470	Synpcc7942_1661 (digA)	hypothetical protein	2.0784	0	chromosome
SYNPCC7942_RS12610	Synpcc7942_2483	hypothetical protein	1.4945	0	chromosome
SYNPCC7942_RS12060	Synpcc7942_2373	hypothetical protein	1.40638	2.19924e-72	chromosome
SYNPCC7942_RS13850		hypothetical protein	1.23707	0
SYNPCC7942_RS04315	Synpcc7942_0834	hypothetical protein	1.22294	0	chromosome
SYNPCC7942_RS11460	Synpcc7942_2254	hypothetical protein	1.04541	0	chromosome
SYNPCC7942_RS09585	Synpcc7942_1890	hypothetical protein	1.01119	0	chromosome
SYNPCC7942_RS13390	Synpcc7942_B2616	hypothetical protein	-2.28466	6.71868e-165	pANL
SYNPCC7942_RS13395	Synpcc7942_B2617 (anL43)	hypothetical protein	-2.11152	3.36718e-165	pANL
SYNPCC7942_RS01165	Synpcc7942_0229	hypothetical protein	-1.93427	0	chromosome
SYNPCC7942_RS00365	Synpcc7942_0074	hypothetical protein	-1.91472	1.11801e-49	chromosome
SYNPCC7942_RS13385		hypothetical protein	-1.82147	6.28633e-19
SYNPCC7942_RS01170	Synpcc7942_0230	hypothetical protein	-1.77337	0	chromosome
SYNPCC7942_RS13360	Synpcc7942_B2654	hypothetical protein	-1.72045	1.56875e-107	pANL
SYNPCC7942_RS13555	Synpcc7942_B2645	hypothetical protein	-1.62585	3.17693e-130	pANL
SYNPCC7942_RS11040	Synpcc7942_2172	hypothetical protein	-1.6193	5.17826e-234	chromosome
SYNPCC7942_RS01905	Synpcc7942_0374	hypothetical protein	-1.60789	0	chromosome
SYNPCC7942_RS13520		hypothetical protein	-1.4768	3.06741e-23
SYNPCC7942_RS13500	Synpcc7942_B2657	hypothetical protein	-1.46675	0	pANL
SYNPCC7942_RS02265	Synpcc7942_0443	hypothetical protein	-1.40696	0	chromosome
SYNPCC7942_RS13400	Synpcc7942_B2618	hypothetical protein	-1.40421	4.84108e-73	pANL
SYNPCC7942_RS11045	Synpcc7942_2173 (idiC)	hypothetical protein	-1.39293	0	chromosome
SYNPCC7942_RS02270	Synpcc7942_0444	hypothetical protein	-1.38991	0	chromosome
SYNPCC7942_RS13670	Synpcc7942_0372	hypothetical protein	-1.35595	0	chromosome
SYNPCC7942_RS09480	Synpcc7942_1868	hypothetical protein	-1.3404	0	chromosome
SYNPCC7942_RS05540		hypothetical protein	-1.33208	9.33127e-13
SYNPCC7942_RS11025	Synpcc7942_2169	hypothetical protein	-1.32089	3.13205e-72	chromosome
SYNPCC7942_RS13495	Synpcc7942_B2656	hypothetical protein	-1.29426	0	pANL
SYNPCC7942_RS13525	Synpcc7942_B2638	hypothetical protein	-1.29008	2.56416e-112	pANL
SYNPCC7942_RS13530	Synpcc7942_B2639	hypothetical protein	-1.2832	0	pANL
SYNPCC7942_RS01900	Synpcc7942_0373	hypothetical protein	-1.27876	0	chromosome
SYNPCC7942_RS13515	Synpcc7942_B2636	hypothetical protein	-1.27116	4.95917e-19	pANL
SYNPCC7942_RS13460		hypothetical protein	-1.22753	1.1004e-19
SYNPCC7942_RS09145	Synpcc7942_1800	hypothetical protein	-1.21005	0	chromosome
SYNPCC7942_RS13240	Synpcc7942_2599	hypothetical protein	-1.18851	9.02235e-186	chromosome
SYNPCC7942_RS10160	Synpcc7942_2003	hypothetical protein	-1.18543	2.31314e-112	chromosome
SYNPCC7942_RS13570	Synpcc7942_B2649	hypothetical protein	-1.15736	9.33995e-64	pANL
SYNPCC7942_RS13435	Synpcc7942_B2625	hypothetical protein	-1.1418	9.00963e-18	pANL
SYNPCC7942_RS06840	Synpcc7942_1338	hypothetical protein	-1.1402	0	chromosome
SYNPCC7942_RS02070	Synpcc7942_0406	hypothetical protein	-1.13741	0	chromosome
SYNPCC7942_RS13865	Synpcc7942_B2641	hypothetical protein	-1.11604	5.36302e-07	pANL
SYNPCC7942_RS13575	Synpcc7942_B2650	hypothetical protein	-1.11209	1.51102e-14	pANL
SYNPCC7942_RS13475		hypothetical protein	-1.09833	2.35959e-202
SYNPCC7942_RS10865		hypothetical protein	-1.08346	1.45654e-26
SYNPCC7942_RS09150	Synpcc7942_1801	hypothetical protein	-1.062	8.56813e-106	chromosome
SYNPCC7942_RS09100	Synpcc7942_1791	hypothetical protein	-1.04673	0	chromosome
SYNPCC7942_RS06510	Synpcc7942_1271	hypothetical protein	-1.04636	3.98904e-280	chromosome
SYNPCC7942_RS04665	Synpcc7942_0906	hypothetical protein	-1.04627	4.40783e-156	chromosome
