# Supplementary material for: Transcriptomics and metabolomics of engineered Synechococcus elongatus during photomixotrophic growth
Source: Microb Cell Fact. 2022 Mar 5;21:31. doi: 10.1186/s12934-022-01760-1 (PMC8897908; doi:10.1186/s12934-022-01760-1)
Supplement: Supplementary file 3 — Additional file 3. DEGs in YQ3-xyl strain during photomixotrophic growth with xylose. [file 12934_2022_1760_MOESM3_ESM.xlsx]

## Sheet: DEGs in YQ3-xyl
DEGs in YQ3-xyl strain during photomixotrophic growth with xylose.
RefSeq_ID	Locus_tag (gene name)	Product	log2 (YQ3-xyl/WT)	p-value	chromosome
Energy metabolism
SYNPCC7942_RS11900	Synpcc7942_2342 (psaL)	photosystem I reaction center protein subunit XI	1.8867	0	chromosome
SYNPCC7942_RS11905	Synpcc7942_2343 (psaI)	photosystem I reaction center subunit VIII	1.78012	0	chromosome
SYNPCC7942_RS05405	Synpcc7942_1054 (cpcE)	PBS lyase HEAT-like repeat	1.64067	0	chromosome
SYNPCC7942_RS09840	Synpcc7942_1939 (gap3)	glyceraldehyde-3-phosphate dehydrogenase	1.61815	8.75542e-24	chromosome
SYNPCC7942_RS01655	Synpcc7942_0325 (apcC)	Lc 7.8 apoprotein (core components of the phycobilisomes)	1.44446	0	chromosome
SYNPCC7942_RS05380	Synpcc7942_1049 (cpcH)	phycobilisome rod linker polypeptide	1.325	0	chromosome
SYNPCC7942_RS06025	Synpcc7942_1176 (psbF)	cytochrome b559 subunit beta	1.28796	0	chromosome
SYNPCC7942_RS05585	Synpcc7942_1088 (petE)	plastocyanin	1.27667	0	chromosome
SYNPCC7942_RS05140	Synpcc7942_1002 (psaD)	photosystem I reaction center subunit II	1.27267	0	chromosome
SYNPCC7942_RS01660	Synpcc7942_0326 (apcB)	allophycocyanin, beta subunit	1.25346	0	chromosome
SYNPCC7942_RS05385	Synpcc7942_1050 (cpcI)	phycobilisome rod linker polypeptide	1.24973	0	chromosome
SYNPCC7942_RS06020	Synpcc7942_1175 (psbL)	photosystem II protein L	1.24084	0	chromosome
SYNPCC7942_RS13185	Synpcc7942_2589 (comB)	2-phosphosulfolactate phosphatase	1.23701	0	chromosome
SYNPCC7942_RS01220	Synpcc7942_0240 (apcD)	hypothetical protein	1.2181	0	chromosome
SYNPCC7942_RS09955	Synpcc7942_1962 (psbY)	photosystem II PsbY protein	1.19964	6.29652e-53	chromosome
SYNPCC7942_RS13745	Synpcc7942_1174 (psbJ)	photosystem II PsbJ protein	1.16969	0	chromosome
SYNPCC7942_RS03575	Synpcc7942_0697 (psbB)	photosystem II core light harvesting protein	1.17729	0	chromosome
SYNPCC7942_RS06910	Synpcc7942_1352 (acsA)	acetyl-CoA synthetase	1.1654	0	chromosome
SYNPCC7942_RS02720	Synpcc7942_0535 (psaC)	photosystem I subunit VII	1.13798	0	chromosome
SYNPCC7942_RS01665	Synpcc7942_0327 (apcA)	allophycocyanin alpha chain	1.09981	0	chromosome
SYNPCC7942_RS03570	Synpcc7942_0696 (psbT)	photosystem II reaction center protein T	1.08375	9.32206e-150	chromosome
SYNPCC7942_RS05400	Synpcc7942_1053 (cpcA2)	phycocyanin, alpha subunit	1.08229	0	chromosome
SYNPCC7942_RS05375	Synpcc7942_1048 (cpcA1)	phycocyanin, alpha subunit	1.08229	0	chromosome
SYNPCC7942_RS08565	Synpcc7942_1681 (sbpA)	Thiosulphate-binding protein	1.0821	0	chromosome
SYNPCC7942_RS06030	Synpcc7942_1177 (psbE)	cytochrome b559 subunit alpha	1.05011	0	chromosome
SYNPCC7942_RS01705	Synpcc7942_0335 (atpD)	F0F1 ATP synthase subunit delta	1.03609	0	chromosome
SYNPCC7942_RS05370	Synpcc7942_1047 (cpcB1)	phycocyanin, beta subunit	1.00935	0	chromosome
SYNPCC7942_RS05395	Synpcc7942_1052 (cpcB2)	phycocyanin, beta subunit	1.00935	0	chromosome
SYNPCC7942_RS13375	Synpcc7942_B2663 (srpH)	putative serine acetyltransferase	-3.28104	0	pANL
SYNPCC7942_RS13380	Synpcc7942_B2664 (srpG)	cysteine synthase	-2.84276	0	pANL
SYNPCC7942_RS06340	Synpcc7942_1237 (nrtC)	nitrate transport ATP-binding subunits C and D	-1.69941	0	chromosome
SYNPCC7942_RS06335	Synpcc7942_1236 (nrtD)	nitrate transport ATP-binding subunits C and D	-1.69104	0	chromosome
SYNPCC7942_RS13405	Synpcc7942_B2619	carbonic anhydrase, putative	-1.6348	1.91457e-64	pANL
SYNPCC7942_RS06345	Synpcc7942_1238 (nrtB)	nitrate transport permease	-1.51982	0	chromosome
SYNPCC7942_RS12590	Synpcc7942_2478 (psb28-2)	photosystem II reaction center W protein	-1.42252	0	chromosome
SYNPCC7942_RS07360	Synpcc7942_1439 (ndhD2)	NAD(P)H-quinone oxidoreductase subunit D	-1.36646	0	chromosome
SYNPCC7942_RS06330	Synpcc7942_1235 (narB)	assimilatory nitrate reductase (ferredoxin) precursor	-1.21563	0	chromosome
SYNPCC7942_RS13425	Synpcc7942_B2623 (srpD)	cysteine synthase A	-1.14748	1.22892e-54	pANL
SYNPCC7942_RS13245	Synpcc7942_2600 (ctaB)	protoheme IX farnesyltransferase	-1.11118	0	chromosome
SYNPCC7942_RS06350	Synpcc7942_1239 (nrtA)	ABC-type nitrate/nitrite transport system substrate-binding protein	-1.08968	0	chromosome
SYNPCC7942_RS13250	Synpcc7942_2601 (ctaA)	putative cytochrome aa3 controlling protein	-1.01711	0	chromosome
SYNPCC7942_RS10675	Synpcc7942_2106 (cynB)	nitrate transport permease	-1.00169	1.32542e-57	chromosome
Membrane transport
SYNPCC7942_RS12425	Synpcc7942_2445 (sphX)	Phosphate binding protein	2.59598	0	chromosome
SYNPCC7942_RS07605	Synpcc7942_1488 (cmpA)	membrane protein	1.69104	3.58957e-287	chromosome
SYNPCC7942_RS07620	Synpcc7942_1491 (cmpD)	nitrate transport ATP-binding subunits C and D	1.67421	0	chromosome
SYNPCC7942_RS12420	Synpcc7942_2444 (pstS)	Phosphate binding protein	1.49028	0	chromosome
SYNPCC7942_RS07615	Synpcc7942_1490 (cmpC)	nitrate transport ATP-binding subunits C and D	1.39606	0	chromosome
SYNPCC7942_RS12405	Synpcc7942_2441 (pstB)	Phosphate transport system permease protein 1	1.21442	0	chromosome
SYNPCC7942_RS07610	Synpcc7942_1489 (cmpB)	nitrate transport permease	1.19819	3.63236e-109	chromosome
SYNPCC7942_RS08565	Synpcc7942_1681 (sbpA)	Thiosulphate-binding protein	1.0821	0	chromosome
SYNPCC7942_RS12410	Synpcc7942_2442 (pstA)	Phosphate transport system permease protein 2	1.07307	0	chromosome
SYNPCC7942_RS12655	Synpcc7942_2494 (livM)	putative branched-chain amino acid ABC transporter, permease protein	-1.84889	0	chromosome
SYNPCC7942_RS12650	Synpcc7942_2493 (natA)	ATPase	-1.80704	1.14452e-281	chromosome
SYNPCC7942_RS06340	Synpcc7942_1237 (nrtC)	nitrate transport ATP-binding subunits C and D	-1.69941	0	chromosome
SYNPCC7942_RS06335	Synpcc7942_1236 (nrtD)	nitrate transport ATP-binding subunits C and D	-1.69104	0	chromosome
SYNPCC7942_RS12645	Synpcc7942_2492 (livF)	ATPase	-1.67626	1.95653e-132	chromosome
SYNPCC7942_RS06345	Synpcc7942_1238 (nrtB)	nitrate transport permease	-1.51982	0	chromosome
SYNPCC7942_RS12660	Synpcc7942_2495 (natD)	integral membrane protein of the ABC-type Nat permease for neutral amino acids NatD	-1.48021	0	chromosome
SYNPCC7942_RS06350	Synpcc7942_1239 (nrtA)	ABC-type nitrate/nitrite transport system substrate-binding protein	-1.08968	0	chromosome
SYNPCC7942_RS10675	Synpcc7942_2106 (cynB)	nitrate transport permease	-1.00169	1.32542e-57	chromosome
Translation
SYNPCC7942_RS12900	Synpcc7942_2541 (rplS)	50S ribosomal protein L19	1.21703	0	chromosome
SYNPCC7942_RS06540	Synpcc7942_1277 (rplT)	50S ribosomal protein L20	1.03569	0	chromosome
SYNPCC7942_RS00210	Synpcc7942_0042 (rpmB)	50S ribosomal protein L28	1.01569	0	chromosome
SYNPCC7942_RS06545	Synpcc7942_1278 (rpmI)	50S ribosomal protein L35	1.00513	0	chromosome
SYNPCC7942_RS11300	Synpcc7942_2225 (rplP)	50S ribosomal protein L16	-1.78525	0	chromosome
SYNPCC7942_RS11305	Synpcc7942_2226 (rpsC)	30S ribosomal protein S3	-1.64255	0	chromosome
SYNPCC7942_RS11310	Synpcc7942_2227 (rplV)	50S ribosomal protein L22	-1.60848	0	chromosome
SYNPCC7942_RS11295	Synpcc7942_2224 (rpl29)	50S ribosomal protein L29	-1.59722	0	chromosome
SYNPCC7942_RS11315	Synpcc7942_2228 (rpsS)	30S ribosomal protein S19	-1.46217	0	chromosome
SYNPCC7942_RS11290	Synpcc7942_2223 (rpsQ)	30S ribosomal protein S17	-1.35585	0	chromosome
SYNPCC7942_RS11285	Synpcc7942_2222 (rplN)	50S ribosomal protein L14	-1.24097	0	chromosome
Amino acid metabolism
SYNPCC7942_RS03225	Synpcc7942_0628	spermidine synthase	1.4015	0	chromosome
SYNPCC7942_RS12930	Synpcc7942_2545 (aspC)	aspartate aminotransferase	1.28708	0	chromosome
SYNPCC7942_RS12245	Synpcc7942_2409 (purA)	adenylosuccinate synthetase	1.25571	0	chromosome
SYNPCC7942_RS11425	Synpcc7942_2249	S-adenosylmethionine decarboxylase proenzyme	1.21508	6.06075e-113	chromosome
SYNPCC7942_RS07915	Synpcc7942_1552 (ilvC)	ketol-acid reductoisomerase	1.18653	0	chromosome
SYNPCC7942_RS13375	Synpcc7942_B2663 (srpH)	putative serine acetyltransferase	-3.28104	0	pANL
SYNPCC7942_RS13380	Synpcc7942_B2664 (srpG)	cysteine synthase	-2.84276	0	pANL
SYNPCC7942_RS13410	Synpcc7942_B2620 (srpA)	putative catalase	-2.12012	3.07331e-217	pANL
SYNPCC7942_RS13425	Synpcc7942_B2623 (srpD)	cysteine synthase A	-1.14748	1.22892e-54	pANL
Metabolism of cofactors and vitamins
SYNPCC7942_RS07915	Synpcc7942_1552 (ilvC)	ketol-acid reductoisomerase	1.18653	0	chromosome
SYNPCC7942_RS00640	Synpcc7942_0126 (envM)	enoyl-(acyl carrier protein) reductase	1.17093	1.60324e-103	chromosome
SYNPCC7942_RS09410	Synpcc7942_1855 (cobB)	cobyrinic acid a,c-diamide synthase	-1.30378	9.24068e-175	chromosome
SYNPCC7942_RS09405	Synpcc7942_1854 (cobJ)	precorrin-3 methyltransferase	-1.14124	3.21588e-167	chromosome
SYNPCC7942_RS13245	Synpcc7942_2600 (ctaB)	protoheme IX farnesyltransferase	-1.11118	0	chromosome
SYNPCC7942_RS13250	Synpcc7942_2601 (ctaA)	putative cytochrome aa3 controlling protein	-1.01711	0	chromosome
Cellular community - prokaryotes
SYNPCC7942_RS04725	Synpcc7942_0918 (aas)	long-chain-fatty-acid CoA ligase	1.41204	0	chromosome
SYNPCC7942_RS12655	Synpcc7942_2494 (livM)	putative branched-chain amino acid ABC transporter, permease protein	-1.84889	0	chromosome
SYNPCC7942_RS12650	Synpcc7942_2493 (natA)	ATPase	-1.80704	1.14452e-281	chromosome
SYNPCC7942_RS12645	Synpcc7942_2492 (livF)	ATPase	-1.67626	1.95653e-132	chromosome
SYNPCC7942_RS12660	Synpcc7942_2495 (natD)	integral membrane protein of the ABC-type Nat permease for neutral amino acids NatD	-1.48021	0	chromosome
Signal transduction
SYNPCC7942_RS12425	Synpcc7942_2445 (sphX)	Phosphate binding protein	2.59598	0	chromosome
SYNPCC7942_RS00240	Synpcc7942_0048	pilin polypeptide PilA-like	1.50553	0	chromosome
SYNPCC7942_RS12420	Synpcc7942_2444 (pstS)	Phosphate binding protein	1.49028	0	chromosome
SYNPCC7942_RS00245	Synpcc7942_0049 (pilA)	pilin polypeptide PilA-like	1.17112	0	chromosome
SYNPCC7942_RS13250	Synpcc7942_2601 (ctaA)	putative cytochrome aa3 controlling protein	-1.01711	0	chromosome
Carbohydrate metabolism
SYNPCC7942_RS09840	Synpcc7942_1939 (gap3)	glyceraldehyde-3-phosphate dehydrogenase	1.61815	8.75542e-24	chromosome
SYNPCC7942_RS06910	Synpcc7942_1352 (acsA)	acetyl-CoA synthetase	1.1654	0	chromosome
SYNPCC7942_RS13410	Synpcc7942_B2620 (srpA)	putative catalase	-2.12012	3.07331e-217	pANL
SYNPCC7942_RS00280	Synpcc7942_0056 (rfbE)	perosamine synthetase	-1.01621	0	chromosome
Metabolism of other amino acids
SYNPCC7942_RS03225	Synpcc7942_0628	spermidine synthase	1.4015	0	chromosome
SYNPCC7942_RS03195	Synpcc7942_0623 (trxB)	thioredoxin reductase	1.20639	0	chromosome
SYNPCC7942_RS13365	Synpcc7942_B2661	cysteine desulfurase	-3.33772	0	pANL
SYNPCC7942_RS13430	Synpcc7942_B2624 (srpE)	gamma-glutamyltransferase 2. Threonine peptidase. MEROPS family T03	-1.4477	9.8102e-74	pANL
Biosynthesis of other secondary metabolites
SYNPCC7942_RS12930	Synpcc7942_2545 (aspC)	aspartate aminotransferase	1.28708	0	chromosome
SYNPCC7942_RS00640	Synpcc7942_0126 (envM)	enoyl-(acyl carrier protein) reductase	1.17093	1.60324e-103	chromosome
Folding, sorting and degradation
SYNPCC7942_RS12545	Synpcc7942_2468 (dnak2)	Heat shock protein Hsp70	1.02166	0	chromosome
SYNPCC7942_RS09365	Synpcc7942_1846	hypothetical protein	-1.36957	0	chromosome
Lipid metabolism
SYNPCC7942_RS04725	Synpcc7942_0918 (aas)	long-chain-fatty-acid CoA ligase	1.41204	0	chromosome
SYNPCC7942_RS00640	Synpcc7942_0126 (envM)	enoyl-(acyl carrier protein) reductase	1.17093	1.60324e-103	chromosome
Glycan biosynthesis and metabolism
SYNPCC7942_RS02455	Synpcc7942_0482	Peptidoglycan glycosyltransferase	-1.14138	0	chromosome
Nucleotide metabolism
SYNPCC7942_RS12245	Synpcc7942_2409 (purA)	adenylosuccinate synthetase	1.25571	0	chromosome
Replication and repair
SYNPCC7942_RS04530	Synpcc7942_0879 (rhnB)	RNase HII	-1.6746	0	chromosome
Xenobiotics biodegradation and metabolism
SYNPCC7942_RS13545	Synpcc7942_B2643	ThiJ family protein	-1.56678	8.78173e-45	pANL
Others
SYNPCC7942_RS00235	Synpcc7942_0047	TPR repeat	2.4456	0	chromosome
SYNPCC7942_RS00230	Synpcc7942_0046	Methylase involved in ubiquinone/menaquinone biosynthesis-like	1.99673	0	chromosome
SYNPCC7942_RS10615	Synpcc7942_2094	Beta-Ig-H3/fasciclin	1.77603	0	chromosome
SYNPCC7942_RS00320	Synpcc7942_0065 (infC)	translation initiation factor IF-3	1.65066	0	chromosome
SYNPCC7942_RS12200	Synpcc7942_2401 (hspA)	heat shock protein Hsp20	1.5607	0	chromosome
SYNPCC7942_RS11735	Synpcc7942_2309 (2-cys prx)	thioredoxin peroxidase	1.36243	0	chromosome
SYNPCC7942_RS05880	Synpcc7942_1148	metal dependent phosphohydrolase	1.31694	0	chromosome
SYNPCC7942_RS09930	Synpcc7942_1957	cyclic nucleotide-binding domain (cNMP-BD) protein	1.27444	1.134e-162	chromosome
SYNPCC7942_RS07490	Synpcc7942_1464 (somA)	probable porin	1.27196	0	chromosome
SYNPCC7942_RS10610	Synpcc7942_2093 (chpY)	CO2 hydration protein	1.27196	0	chromosome
SYNPCC7942_RS10135	Synpcc7942_1999 (rbp2)	RNA-binding region RNP-1	1.24789	0	chromosome
SYNPCC7942_RS06110	Synpcc7942_1193	Phospholipid/glycerol acyltransferase	1.11116	6.45871e-229	chromosome
SYNPCC7942_RS00550	Synpcc7942_0108	sulfiredoxin	1.1014	1.88435e-38	chromosome
SYNPCC7942_RS06470	Synpcc7942_1263	N6-adenine-specific DNA methylase-like	1.08931	0	chromosome
SYNPCC7942_RS08410	Synpcc7942_1649	rubrerythrin	1.07141	6.66416e-210	chromosome
SYNPCC7942_RS01755	Synpcc7942_0344	probable peptidase	1.02836	0	chromosome
SYNPCC7942_RS07165	Synpcc7942_1400	Endo-1,4-beta-xylanase	1.02315	3.37931e-185	chromosome
SYNPCC7942_RS13370	Synpcc7942_B2662 (srpI)	major membrane protein I	-3.89778	0	pANL
SYNPCC7942_RS04825	Synpcc7942_0938	transcriptional regulator, ArsR family	-2.56289	0	chromosome
SYNPCC7942_RS08050	Synpcc7942_1576	chloride channel protein	-2.35168	0	chromosome
SYNPCC7942_RS13415	Synpcc7942_B2621 (srpB)	Uncharacterized membrane protein-like	-2.34423	1.25079e-163	pANL
SYNPCC7942_RS06735	Synpcc7942_1317 (mntA)	ATPase	-2.21452	3.12832e-190	chromosome
SYNPCC7942_RS13550	Synpcc7942_B2644 (narL)	response regulator receiver domain protein (CheY-like)	-2.19748	1.38589e-260	pANL
SYNPCC7942_RS00910	Synpcc7942_0179	Secretion chaperone CsaA	-2.18108	4.10331e-300	chromosome
SYNPCC7942_RS05940	Synpcc7942_1159	transcriptional regulator, MarR family	-2.17639	0	chromosome
SYNPCC7942_RS08045	Synpcc7942_1575 (malQ)	Glycogen debranching enzyme	-2.16055	0	chromosome
SYNPCC7942_RS09990	Synpcc7942_1969	Transcriptional regulator AbrB	-1.9659	0	chromosome
SYNPCC7942_RS13565	Synpcc7942_B2647	response regulator receiver domain protein (CheY-like)	-1.95934	0	pANL
SYNPCC7942_RS13560	Synpcc7942_B2646	two-component sensor histidine kinase	-1.87488	0	pANL
SYNPCC7942_RS06425	Synpcc7942_1254	cyclic nucleotide-binding domain (cNMP-BD) protein	-1.84634	0	chromosome
SYNPCC7942_RS13355	Synpcc7942_B2659 (septT2)	nucleic acid-binding protein,contains PIN domain	-1.83374	3.99772e-156	pANL
SYNPCC7942_RS13540	Synpcc7942_B2642	putative zinc-binding oxidoreductase	-1.8242	8.58593e-247	pANL
SYNPCC7942_RS13420	Synpcc7942_B2622 (srpC)	probable chromate transport transmembrane protein	-1.7516	2.71266e-131	pANL
SYNPCC7942_RS11050	Synpcc7942_2174 (idiB)	putative transcriptional regulator, Crp/Fnr family	-1.69925	0	chromosome
SYNPCC7942_RS13400	Synpcc7942_B2618	transcriptional regulator, BadM/Rrf2 family	-1.61743	8.02014e-85	pANL
SYNPCC7942_RS06925	Synpcc7942_1355	response regulator receiver modulated diguanylate cyclase/phosphodiesterase with PAS/PAC sensor(s)	-1.58921	0	chromosome
SYNPCC7942_RS09645	Synpcc7942_1902	putative glycosyltransferase	-1.53071	0	chromosome
SYNPCC7942_RS12150	Synpcc7942_2391	oxidoreductase-like	-1.52599	1.84804e-51	chromosome
SYNPCC7942_RS09485	Synpcc7942_1869	probable cation efflux system protein	-1.52157	0	chromosome
SYNPCC7942_RS13750	Synpcc7942_1290	SmtA metallothionein	-1.50788	0	chromosome
SYNPCC7942_RS07510	Synpcc7942_1468	putative monovalent cation/H+ antiporter subunit B	-1.47514	0	chromosome
SYNPCC7942_RS03480	Synpcc7942_0679 (rbp1)	RNA-binding region RNP-1	-1.42846	0	chromosome
SYNPCC7942_RS06835	Synpcc7942_1337	Integrins alpha chain	-1.41255	0	chromosome
SYNPCC7942_RS13450	Synpcc7942_B2629 (srpKLM)	sulfonate ABC transporter, periplasmic sulfonate-binding protein, putative	-1.37797	6.83591e-46	pANL
SYNPCC7942_RS01175	Synpcc7942_0231	putative acetyltransferase	-1.37434	8.80309e-84	chromosome
SYNPCC7942_RS00920	Synpcc7942_0181	ATPase	-1.34864	0	chromosome
SYNPCC7942_RS06430	Synpcc7942_1255	L-cysteine/cystine lyase	-1.3179	0	chromosome
SYNPCC7942_RS10125	Synpcc7942_1997 (hliA)	high light-inducible protein	-1.30119	1.66415e-251	chromosome
SYNPCC7942_RS06185	Synpcc7942_1208	Prevent-host-death protein	-1.28576	1.21646e-95	chromosome
SYNPCC7942_RS09475	Synpcc7942_1867	Deoxyribodipyrimidine photo-lyase family protein	-1.28418	4.13108e-88	chromosome
SYNPCC7942_RS06590	Synpcc7942_1287	VCBS	-1.25287	0	chromosome
SYNPCC7942_RS06920	Synpcc7942_1354	putative export protein	-1.20346	0	chromosome
SYNPCC7942_RS05800	Synpcc7942_1133	bacteriocin-processing peptidase. Cysteine peptidase. MEROPS family C39	-1.20048	1.02321e-103	chromosome
SYNPCC7942_RS09500	Synpcc7942_1873	two component transcriptional regulator, winged helix family	-1.19626	0	chromosome
SYNPCC7942_RS13455	Synpcc7942_B2630 (srpM)	sulfonate ABC transporter, permease protein, putative	-1.18887	1.44168e-125	pANL
SYNPCC7942_RS06215	Synpcc7942_1213	virulence associated protein C	-1.17264	4.49128e-53	chromosome
SYNPCC7942_RS07980	Synpcc7942_1563 (sis)	signal transduction inhibitor	-1.17184	1.27114e-25	chromosome
SYNPCC7942_RS00255	Synpcc7942_0051	TPR repeat	-1.17077	0	chromosome
SYNPCC7942_RS07515	Synpcc7942_1469	putative multicomponent Na+:H+ antiporter subunit B	-1.15406	4.36762e-261	chromosome
SYNPCC7942_RS09495	Synpcc7942_1872	histidine kinase	-1.12994	4.00987e-229	chromosome
SYNPCC7942_RS09490	Synpcc7942_1870	Secretion protein HlyD	-1.12051	0	chromosome
SYNPCC7942_RS11505	Synpcc7942_2264	transcriptional regulator, LuxR family	-1.08602	0	chromosome
SYNPCC7942_RS05905	Synpcc7942_1152	rare lipoprotein A	-1.08017	0	chromosome
SYNPCC7942_RS06930	Synpcc7942_1356	response regulator receiver domain protein (CheY-like)	-1.0796	0	chromosome
SYNPCC7942_RS07530	Synpcc7942_1473 (ndhD5)	putative monovalent cation/H+ antiporter subunit D	-1.06433	3.10022e-231	chromosome
SYNPCC7942_RS10085	Synpcc7942_1989	cation diffusion facilitator family transporter	-1.06232	1.30103e-215	chromosome
SYNPCC7942_RS09640	Synpcc7942_1901	putative glycosyltransferase	-1.06162	4.31601e-198	chromosome
SYNPCC7942_RS00620	Synpcc7942_0122	EAL	-1.05779	0	chromosome
SYNPCC7942_RS04815	Synpcc7942_0936	Rhodanese-like	-1.04776	7.67323e-57	chromosome
SYNPCC7942_RS04225	Synpcc7942_0817	putative ferric uptake regulator, FUR family	-1.04735	2.10092e-74	chromosome
SYNPCC7942_RS06180	Synpcc7942_1207	Addiction module toxin, Txe/YoeB	-1.04094	3.27141e-43	chromosome
SYNPCC7942_RS13845	Synpcc7942_2479	pilin-like protein	-1.02492	0	chromosome
SYNPCC7942_RS02240	Synpcc7942_0437	putative glutathione peroxidase	-1.00511	3.55782e-57	chromosome
Hypothetical Proteins
SYNPCC7942_RS02135	Synpcc7942_0418	hypothetical protein	1.0794	0	chromosome
SYNPCC7942_RS04315	Synpcc7942_0834	hypothetical protein	1.32484	0	chromosome
SYNPCC7942_RS12610	Synpcc7942_2483	hypothetical protein	1.86414	0	chromosome
SYNPCC7942_RS03590	Synpcc7942_0700	hypothetical protein	1.14996	0	chromosome
SYNPCC7942_RS05910	Synpcc7942_1153 (digE)	hypothetical protein	1.73912	0	chromosome
SYNPCC7942_RS13650	Synpcc7942_0064	hypothetical protein	1.59633	1.62108e-30	chromosome
SYNPCC7942_RS13850		hypothetical protein	1.44836	0
SYNPCC7942_RS10780	Synpcc7942_2126	hypothetical protein	1.01387	0	chromosome
SYNPCC7942_RS01620	Synpcc7942_0318	hypothetical protein	1.39325	1.37395e-169	chromosome
SYNPCC7942_RS04730	Synpcc7942_0919	hypothetical protein	1.07038	1.24215e-136	chromosome
SYNPCC7942_RS03235	Synpcc7942_0630	hypothetical protein	1.21367	2.19827e-120	chromosome
SYNPCC7942_RS04390	Synpcc7942_0850	hypothetical protein	1.01273	6.17637e-61	chromosome
SYNPCC7942_RS09610	Synpcc7942_1895	hypothetical protein	1.31829	0	chromosome
SYNPCC7942_RS09585	Synpcc7942_1890	hypothetical protein	1.15025	0	chromosome
SYNPCC7942_RS12195	Synpcc7942_2400	hypothetical protein	1.41589	0	chromosome
SYNPCC7942_RS00065	Synpcc7942_0013	hypothetical protein	-3.51443	0	chromosome
SYNPCC7942_RS13395	Synpcc7942_B2617	hypothetical protein	-3.01397	4.24974e-231	pANL
SYNPCC7942_RS13390	Synpcc7942_B2616	hypothetical protein	-2.92561	1.33708e-203	pANL
SYNPCC7942_RS13495	Synpcc7942_B2656	hypothetical protein	-2.86233	0	pANL
SYNPCC7942_RS13385		hypothetical protein	-2.75193	8.36499e-29
SYNPCC7942_RS00070	Synpcc7942_0014	hypothetical protein	-2.54588	0	chromosome
SYNPCC7942_RS05975	Synpcc7942_1165	hypothetical protein	-2.42924	0	chromosome
SYNPCC7942_RS13500	Synpcc7942_B2657	hypothetical protein	-2.33445	0	pANL
SYNPCC7942_RS13515	Synpcc7942_B2636	hypothetical protein	-2.32715	1.25971e-39	pANL
SYNPCC7942_RS09480	Synpcc7942_1868	hypothetical protein	-2.32225	0	chromosome
SYNPCC7942_RS13460		hypothetical protein	-2.24219	1.97295e-41
SYNPCC7942_RS01165	Synpcc7942_0229	hypothetical protein	-2.18147	0	chromosome
SYNPCC7942_RS13670	Synpcc7942_0372	hypothetical protein	-2.13643	0	chromosome
SYNPCC7942_RS13865	Synpcc7942_B2641	hypothetical protein	-2.0465	5.79791e-14	pANL
SYNPCC7942_RS13350	Synpcc7942_B2648 (sepA2)	hypothetical protein	-1.97696	0	pANL
SYNPCC7942_RS13520		hypothetical protein	-1.96986	1.86487e-32	pANL
SYNPCC7942_RS13490	Synpcc7942_B2633	hypothetical protein	-1.96418	2.84037e-294	pANL
SYNPCC7942_RS01170	Synpcc7942_0230	hypothetical protein	-1.94286	0	chromosome
SYNPCC7942_RS05970	Synpcc7942_1164	hypothetical protein	-1.93128	0	chromosome
SYNPCC7942_RS13555	Synpcc7942_B2645	hypothetical protein	-1.91386	1.08372e-153	pANL
SYNPCC7942_RS13360	Synpcc7942_B2654	hypothetical protein	-1.87267	4.77055e-114	pANL
SYNPCC7942_RS13475		hypothetical protein	-1.84267	0
SYNPCC7942_RS13570	Synpcc7942_B2649	hypothetical protein	-1.74201	7.89575e-110	pANL
SYNPCC7942_RS13895		hypothetical protein	-1.73949	0
SYNPCC7942_RS00365	Synpcc7942_0074	hypothetical protein	-1.7297	1.34122e-41	chromosome
SYNPCC7942_RS13485	Synpcc7942_B2632	hypothetical protein	-1.67224	0	pANL
SYNPCC7942_RS13530	Synpcc7942_B2639	hypothetical protein	-1.65621	0	pANL
SYNPCC7942_RS13480	Synpcc7942_B2655	hypothetical protein	-1.65542	0	pANL
SYNPCC7942_RS13585		hypothetical protein	-1.64084	1.01736e-63
SYNPCC7942_RS13645	Synpcc7942_0033	hypothetical protein	-1.61577	0	chromosome
SYNPCC7942_RS13860	Synpcc7942_B2658	hypothetical protein	-1.59455	1.80691e-67	pANL
SYNPCC7942_RS11045	Synpcc7942_2173 (idiC)	hypothetical protein	-1.58223	0	chromosome
SYNPCC7942_RS05895	Synpcc7942_1150	hypothetical protein	-1.56372	0	chromosome
SYNPCC7942_RS11040	Synpcc7942_2172	hypothetical protein	-1.54018	2.29355e-205	chromosome
SYNPCC7942_RS00165	Synpcc7942_0032	hypothetical protein	-1.51755	1.92997e-297	chromosome
SYNPCC7942_RS03690			-1.5069	3.16645e-07
SYNPCC7942_RS13765			-1.49714	8.72739e-25
SYNPCC7942_RS07975			-1.49327	4.86198e-19	chromosome
SYNPCC7942_RS10865			-1.49127	1.82608e-40	chromosome
SYNPCC7942_RS06205	Synpcc7942_1212	hypothetical protein	-1.44725	9.50364e-68	chromosome
SYNPCC7942_RS13470	Synpcc7942_B2652	hypothetical protein	-1.44061	1.89325e-245	pANL
SYNPCC7942_RS13740			-1.43769	3.12807e-34	chromosome
SYNPCC7942_RS06190	Synpcc7942_1209	hypothetical protein	-1.42433	0	chromosome
SYNPCC7942_RS03930	Synpcc7942_0759	hypothetical protein	-1.39745	0	chromosome
SYNPCC7942_RS07525	Synpcc7942_1472	hypothetical protein	-1.38317	1.00501e-255	chromosome
SYNPCC7942_RS13690	Synpcc7942_0758	hypothetical protein	-1.3749	0	chromosome
SYNPCC7942_RS13760	Synpcc7942_1470	hypothetical protein	-1.35323	1.69426e-183	chromosome
SYNPCC7942_RS13525	Synpcc7942_B2638	hypothetical protein	-1.3464	2.46742e-113	pANL
SYNPCC7942_RS00915	Synpcc7942_0180	hypothetical protein	-1.33261	0	chromosome
SYNPCC7942_RS02395			-1.31879	5.62796e-24
SYNPCC7942_RS06195	Synpcc7942_1210	hypothetical protein	-1.28851	3.61417e-173	chromosome
SYNPCC7942_RS01900	Synpcc7942_0373	hypothetical protein	-1.28652	0	chromosome
SYNPCC7942_RS01905	Synpcc7942_0374	hypothetical protein	-1.27379	0	chromosome
SYNPCC7942_RS04190	Synpcc7942_0810	hypothetical protein	-1.27286	2.73228e-18	chromosome
SYNPCC7942_RS04820	Synpcc7942_0937	hypothetical protein	-1.2589	4.8936e-135	chromosome
SYNPCC7942_RS13240	Synpcc7942_2599	hypothetical protein	-1.25582	5.71333e-191	chromosome
SYNPCC7942_RS06210			-1.25241	9.25719e-77	chromosome
SYNPCC7942_RS03905	Synpcc7942_0754	hypothetical protein	-1.24898	1.0289e-33	chromosome
SYNPCC7942_RS13900			-1.24391	1.20587e-72
SYNPCC7942_RS10870	Synpcc7942_2141	hypothetical protein	-1.2424	0	chromosome
SYNPCC7942_RS06945			-1.24008	0
SYNPCC7942_RS04495	Synpcc7942_0872	hypothetical protein	-1.23951	4.12112e-44	chromosome
SYNPCC7942_RS03935	Synpcc7942_0760	hypothetical protein	-1.23677	0	chromosome
SYNPCC7942_RS13505	Synpcc7942_B2634	hypothetical protein	-1.21897	0	pANL
SYNPCC7942_RS13535	Synpcc7942_B2640	hypothetical protein	-1.21835	1.37441e-17	pANL
SYNPCC7942_RS02650			-1.21687	8.46412e-45
SYNPCC7942_RS05540			-1.20761	3.22886e-11
SYNPCC7942_RS11025	Synpcc7942_2169	hypothetical protein	-1.18975	1.21932e-58	chromosome
SYNPCC7942_RS07520	Synpcc7942_1471	hypothetical protein	-1.18221	1.55288e-137	chromosome
SYNPCC7942_RS13435	Synpcc7942_B2625	hypothetical protein	-1.1761	4.26224e-18	pANL
SYNPCC7942_RS10585	Synpcc7942_2088	hypothetical protein	-1.16867	0	chromosome
SYNPCC7942_RS12840	Synpcc7942_2529 (gifB)	hypothetical protein	-1.16562	0	chromosome
SYNPCC7942_RS02705	Synpcc7942_0532	hypothetical protein	-1.16498	9.77046e-73	chromosome
SYNPCC7942_RS13800	Synpcc7942_1871	hypothetical protein	-1.14815	2.78555e-229	chromosome
SYNPCC7942_RS13440	Synpcc7942_B2627	hypothetical protein	-1.13651	4.42338e-52	pANL
SYNPCC7942_RS13465	Synpcc7942_B2631	hypothetical protein	-1.11434	1.62461e-109	pANL
SYNPCC7942_RS05930	Synpcc7942_1157	hypothetical protein	-1.10879	0	chromosome
SYNPCC7942_RS03685			-1.10383	3.93546e-12	chromosome
SYNPCC7942_RS04895	Synpcc7942_0952	hypothetical protein	-1.09989	9.71409e-64	chromosome
SYNPCC7942_RS05795	Synpcc7942_1132	hypothetical protein	-1.09904	9.01045e-162	chromosome
SYNPCC7942_RS04500	Synpcc7942_0873	hypothetical protein	-1.09724	3.29421e-155	chromosome
SYNPCC7942_RS08310	Synpcc7942_1629	hypothetical protein	-1.09306	1.7243e-42	chromosome
SYNPCC7942_RS00925	Synpcc7942_0182	hypothetical protein	-1.09191	0	chromosome
SYNPCC7942_RS04640	Synpcc7942_0900 (gifA)	hypothetical protein	-1.08876	3.71342e-242	chromosome
SYNPCC7942_RS04305			-1.0799	2.55192e-05
SYNPCC7942_RS10900	Synpcc7942_2146	hypothetical protein	-1.07725	6.602e-80	chromosome
SYNPCC7942_RS09680	Synpcc7942_1909	hypothetical protein	-1.07188	8.29407e-290	chromosome
SYNPCC7942_RS04485	Synpcc7942_0870	hypothetical protein	-1.06065	1.50818e-48	chromosome
SYNPCC7942_RS10160	Synpcc7942_2003	hypothetical protein	-1.05901	4.17299e-89	chromosome
SYNPCC7942_RS13885			-1.05461	3.36847e-48
SYNPCC7942_RS06940	Synpcc7942_1358	hypothetical protein	-1.03928	0	chromosome
SYNPCC7942_RS04325	Synpcc7942_0836	hypothetical protein	-1.03874	6.3022e-194	chromosome
SYNPCC7942_RS02710	Synpcc7942_0533	hypothetical protein	-1.03715	8.01983e-45	chromosome
SYNPCC7942_RS07685	Synpcc7942_1504	hypothetical protein	-1.03572	0	chromosome
SYNPCC7942_RS02235			-1.03424	5.11131e-11	chromosome
SYNPCC7942_RS07710	Synpcc7942_1508	hypothetical protein	-1.0312	6.67503e-198	chromosome
SYNPCC7942_RS05080	Synpcc7942_0989	hypothetical protein	-1.01448	0	chromosome
SYNPCC7942_RS09650	Synpcc7942_1903	hypothetical protein	-1.01145	0	chromosome
